# Supplementary material for: Inhibition of Biofilm Formation in Cutibacterium acnes, Staphylococcus aureus, and Candida albicans by the Phytopigment Shikonin
Source: Int J Mol Sci. 2024 Feb 19;25(4):2426. doi: 10.3390/ijms25042426 (PMC10888572; doi:10.3390/ijms25042426)
Supplement: Supplementary file 1 [file ijms-25-02426-s001.zip]

Archive with 1 entries (1 files):
- ijms-2866971-supplementary.pdf
